# Supplementary material for: USP8 inhibition reshapes an inflamed tumor microenvironment that potentiates the immunotherapy
Source: Nat Commun. 2022 Mar 31;13:1700. doi: 10.1038/s41467-022-29401-6 (PMC8971425; doi:10.1038/s41467-022-29401-6)
Supplement: Supplementary file 3 — Source Data [file 41467_2022_29401_MOESM3_ESM.xlsx]

## Sheet: Fig. 1
Fig. 1a				Fig. 1b			Fig. 1d		Fig. 1e			Fig. 1g			Fig. 1h		Fig. 1j			Fig. 1k
							H460 PD-L1 MFI					PC9 PD-L1 MFI					CT26 PD-L1 MFI			CT26 Pd-l1 mRNA level
							DMSO	2 μM DUBs-IN-2				DMSO	2 μM DUBs-IN-2	4 μM DUBs-IN-2			sgControl	sgUsp8		sgControl	sgUsp8_#1	sgUsp8_#2
							8172	33946				18523	39360	117859			4120	10159		1.03	1.15439	1.249
							9924	36735				19950	49265	121140			4107	9684		0.955844	1.12068	1.08712
							10312	34391				19458	41224	118094			3980	9107		1.10682	1.2184	1.27299
								p value						p value				p value				p value
							DMSO vs 2 μM DUBs-IN-2	1.94116e-05					DMSO vs 2 μM DUBs-IN-2	0.00144728			sgControl vs sgUsp8	5.41392e-05			sgControl vs sgUsp8_#1	0.0625565
													DMSO vs 4 μM DUBs-IN-2	1.01151e-07							sgControl vs sgUsp8_#2	0.0774014
Fig. 1l
												Fig. 1n		Fig. 1o
					Fig. 1m
							CT26 Relative protien level									Fig. 1p
						(h)	First time	Second time	Third time									B16-F10 Relative protien level
					CT26 sgControl	0	0	0	0							CT26 shGFP	(h)	First time	Second time	Third time
						3	-0.2281	-0.40521	-0.349052								0	0	0	0
						6	-0.516587	-0.442967	-0.627036								3	-0.345606	-0.0496053	-0.300937
						9	-1.31121	-1.15557	-1.55009								6	-0.422251	-0.290767	-0.12642
						12	-1.4661	-1.26148	-1.95464								9	-0.873114	-0.398942	-0.50927
					CT26 sgUsp8	0	0	0	0								12	-1.85713	-1.38924	-1.9471
						3	-0.260599	-0.274027	0.00471532								24	-2.80554	-2.78637	-2.44546
						6	-0.26693	-0.162753	-0.122419							CT26 shUsp8	0	0	0	0
						9	-0.23261	-0.238575	-0.152435								3	0.0535482	0.0019848	0.129798
						12	-0.448628	-0.157153	-0.123904								6	0.0428472	-0.212566	0.0568444
							p value										9	0.0169988	-0.187038	-0.0132569
						CT26 sgControl 0 h vs CT26 sgUsp8 0 h	#DIV/0!										12	0.0731424	-0.165593	-0.0944736
						CT26 sgControl 3 h vs CT26 sgUsp8 3 h	0.310218										24	-0.464579	-0.250786	-0.215579
						CT26 sgControl 6 h vs CT26 sgUsp8 6 h	0.0502729											p value
						CT26 sgControl 9 h vs CT26 sgUsp8 9 h	0.0152319										CT26 shGFP 0 h vs CT26 shUsp8 0 h	#DIV/0!
						CT26 sgControl 12 h vs CT26 sgUsp8 12 h	0.036229										CT26 shGFP 3 h vs CT26 shUsp8 3 h	0.136698
																	CT26 shGFP 6 h vs CT26 shUsp8 6 h	0.170955
																	CT26 shGFP 9 h vs CT26 shUsp8 9 h	0.113531
																	CT26 shGFP 12 h vs CT26 shUsp8 12 h	0.0175019
																	CT26 shGFP 24 h vs CT26 shUsp8 24 h	0.00141945

## Sheet: Fig. 2
Fig. 2a					Fig. 2b			Fig. 2c		Fig. 2d			Fig. 2f				Fig. 2g
Fig, 2h					Fig. 2i			Fig. 2j			Fig. 2k				Fig. 2l

## Sheet: Fig. 3
Fig. 3a				Fig. 3b					Fig. 3c		293T Relative protein level					Fig. 3d			Fig. 3e
										(h)	First time	Second time	Third time						H460 PD-L1 mRNA level
									EV	0	0	0	0						sgControl	sgTRAF6_#5	sgTRAF6_#6
										4	-0.252085	-0.217633	-0.170742						0.963821	0.941851	1.00155
										8	-0.508496	-0.762997	-0.663042						1.16366	0.911452	1.15023
										12	-1.17097	-1.72526	-1.31889						1.06538	0.879185	1.1048
									Flag-TRAF6	0	0	0	0								p value
										4	-0.0589083	0.0337103	-0.0818989							sgControl vs sgTRAF6_#5	0.0641117
										8	-0.144538	-0.386336	-0.142603							sgControl vs sgTRAF6_#6	0.784296
										12	-0.171767	-0.360748	-0.196138
											p value
										EV 0 h vs Flag-TRAF6 0 h	#DIV/0!
										EV 4 h vs Flag-TRAF6 4 h	0.0646371
										EV 8 h vs Flag-TRAF6 8 h	0.0139517
										EV 12 h vs Flag-TRAF6 12 h	0.00841386
Fig. 3f			Fig. 3g					Fig. 3i			Fig. 3j				Fig. 3k			Fig. 3m		Fig. 3n
			CT26 PD-L1 mRNA level					TRAF6 staining intensities score	PD-L1 staining intensitis score
			sgControl	sgTraf6_#4	sgTraf_#5			2	1.1
			0.912609	0.999994	0.905268			2.4	0.05
			1.02333	0.968387	0.939304			2.65	0
			1.04192	0.91079	1.00385			1.6	0.2
					p value			3.1	0
				sgControl vs sgTraf6_#4	0.531379			2.75	0
				sgControl vs sgTraf6_#5	0.433877			3.6	0.05
								3.35	2.9
								2.9	0
								4	0.45
								3.35	2.075
								4	0.08
								3.6	0
								3.85	1.50283
								3.5	0
								3.7	0
								2.9	0.3
Fig. 3o								3.85	1.225
								4.5	3.8
								3.9	4.25
								2.55	0.1
								4.5	0
								3.925	0.1
								3.7	0
								3.8	0
								2.3	0.3
								2.15	0.25
								2.4	0
								2.9	0.1
								1	0.3
								4.5	3.1
								5	4.625
								3.125	0
								3.9	2.775
								3.8	0
								3.9	2.25
								2.4	0
								3.9	5.85
								4.9	6
								4.5	0.1
								3.425	0
								4	0
								4.5	4.875
								2.2	0
								0	0
								4	4.875
								3.925	2.25
								3.35	4.5
								1	0.05
								2.74	2.675
								4.5	0.1
								3.125	5.35
								3.925	0
								4.5	1.6
								4.8	0
								3.9	0
								4.5	0.05
								3.05	1.2
								0.1	0
								2.2	0.1
								4.3	3.8
								4.3	0.05
								4.4	3.3
								4.9	3.3
								4.3	0.15
								4.5	0.05
								4.9	2.525
								4.4	0
								5	1.95
								3.9	0.125
								3.425	0
								4.5	0
								4.5	0.1
								p value	0.0034
								r	0.33805
								n	73

## Sheet: Fig. 4
	Fig. 4d									Fig. 4e
		CT26									PC9
		sgControl			sgUsp8			p vaule			sgControl			sgUSP8			p vaule
	Stat1	1.00755	1.00066	1.00008	4.23251	2.82924	3.19972	0.00451156		STAT1	1.0012	1.00019	1.00149	1.72939	1.64887	1.59252	7.87166e-05
	Stat2	1.00359	1.00482	1.00268	2.95234	2.54896	2.63002	0.00015736		STAT2	1.02266	1.00004	1.00615	1.33624	1.52981	1.32401	0.00445765
	Irgm1	1.17798	1.04833	1.05862	3.2355	3.28763	2.49659	0.00179119		IRGM	1.01926	0.891522	1.20581	2.4811	2.0371	2.19077	0.00166364
	Irgm2	1.00755	1.00185	1.00004	4.23251	3.75962	4.05955	2.6121e-05		IFITM1	1.00063	1.00265	1.00639	4.28975	2.06841	3.70784	0.0240814
	Ifitm3	1.00311	1.0008	1.0001	3.06258	2.87178	3.70296	0.000921402		IFIT1	1.00001	1.0044	1.00331	9.76558	6.55593	9.66258	0.00189933
	Bst2	1.00521	1.00098	1.00844	3.6381	3.33883	3.98509	0.000143361		IFIT2	1.03789	1.05372	0.9961	2.59074	2.53273	2.75996	2.21512e-05
	Ifit1	1.00337	1.00145	1.00711	3.10953	2.66686	3.26332	0.000357147		IFIT3	1.0004	1.00001	1.00396	2.87657	1.77051	2.68183	0.0133854
	Ifit3	1.00239	1.0003	1.00046	3.71829	2.87375	3.56485	0.000781824		IFIT5	1.09128	1.02419	0.971763	2.07245	1.88081	1.75159	0.000929328
	Ifi202b	1.0007	1.00083	1.01902	2.41297	2.22669	2.45616	4.31566e-05		BST2	1.00576	1.00164	1.00014	2.26944	1.52265	2.27514	0.0150815
	Ifi203	1.0002	1.00222	1.01798	2.31941	2.29849	2.48512	2.13574e-05		CASP1	1.0271	1.00412	1.00157	2.63168	2.278	2.36422	0.000188103
	Ifi205	1.00663	1.01287	1.0157	4.03382	3.47266	3.73246	7.24921e-05		SP100	1.09227	1.03694	0.989598	2.15093	1.95016	2.14864	0.000138003
	Casp1	1.0013	1.00005	1.00594	2.57367	3.68473	3.43543	0.00269738		CCL20	1.01552	1.00794	1.00198	1.69826	1.77813	1.5593	0.000471892
	Ccl20	1.03563	1.02036	1.00513	14.531	9.2036	18.6617	0.00871483		OAS1	1.00027	1.00338	1.00186	1.83588	1.64787	1.77396	0.000170741
	Cxcl0	1.00134	1.0001	1.00024	2.2752	2.44314	2.52943	4.55648e-05		OAS2	1.09112	1.07802	1.02718	36.3908	40.4519	42.9737	3.49631e-05
	Cxcl1	1.00219	1.00039	1.00018	7.59742	8.61316	8.213	1.73796e-05		OAS3	1.00823	1.00261	1.0166	2.23104	1.87134	2.37142	0.00152202
	Oas1a	1.00002	1.00089	1.00081	2.92264	2.49651	2.90557	0.000218786		IRF7	1.02266	1.00068	1.02766	1.33624	1.72901	1.73248	0.0115214
	Oas1b	1.00678	1.00079	1.00084	2.85226	2.4246	2.69882	0.000188292		ISG15	1.06428	1.15213	1.01161	3.58325	3.53546	3.72962	3.71623e-06
	Oas1c	1.0007	1.00025	1.00156	1.69508	1.70041	1.88779	0.000276695		MYD88	1.00157	1.00306	1.03645	1.53407	1.82927	1.52103	0.00372909
	Oas2	1.00458	1.00033	1.00152	5.41935	4.07614	3.4933	0.00429944		IL6	1.00932	1.00996	0.980996	1.91256	1.85487	2.2822	0.00162958
	Oas3	1.00488	1.00001	1.00194	2.86066	2.36916	2.18036	0.00193281
	Irf7	1.00849	1	1.00165	6.90418	5.1626	5.78932	0.000628106
	Isg15	1.0013	1.00013	1.00163	3.22608	3.41012	3.45971	4.86919e-06
	Myd88	1.07277	1.00174	1.07882	1.64868	2.09498	2.25993	0.00671362
	Il6	1.01459	1.00045	1.01134	2.57471	3.86386	4.44591	0.00905343
	Tlr3	1.00135	1.0009	1.00392	2.7787	2.9247	2.91398	2.38063e-06

## Sheet: Fig. 5
Fig. 5c									Fig. 5e			Fig. 5f
	CT26 sgControl			CT26 sgUsp8			p vaule		CT26 sgControl	CT26 sgUsp8			PC9 sgControl			PC9 sgUSP8			p vaule
H2-D1	0.939703	1.06691	0.985965	2.22968	2.07684	2.21677	4.38099e-05		314930	565000		HLA-A	1.0811	0.96219	1.1326	1.81352	1.96552	1.57611	0.00424223
H2-K1	1.03653	1.02281	1.28185	3.94552	2.29556	2.75117	0.0195344		311183	555000		HLA-B	1.08116	1.10929	1.07049	3.85625	3.9856	3.92092	2.16981e-07
Tap1	1.03533	1.00759	1.01064	1.56226	1.47396	1.29214	0.00604058		304923	584000		HLA-C	1.03044	1.03137	1.04412	1.74639	1.69039	1.63949	3.00395e-05
Tapbp	1.029	0.948308	0.99816	1.84424	1.91942	1.74142	0.000119009			p value		HLA-H	1.00661	1.00158	1.04362	1.01615	1.02605	0.987528	0.697
Erap1	1.00718	1.00185	0.991036	1.33279	1.2427	1.19367	0.00334026		CT26 sgControl vs CT26 sgUsp8	8.82839e-06		TAP1	1.01265	1.01846	1.05424	1.56572	1.32524	1.30832	0.0115704
B2m	1.00292	1.04936	0.98674	2.99436	2.94099	3.07837	1.44692e-06					TAP2	1.09837	0.973724	0.935011	1.60402	1.68219	1.43043	0.00308655
Psmb6	1.03502	1.0345	0.989677	2.92247	2.97428	2.44433	0.000483347					ERAP1	1.09103	1.04574	1.06469	1.41419	1.39943	1.39714	1.86954e-05
Psmb7	1.00035	1.0004	1.00812	1.64429	1.95185	2.27696	0.00639939					ERAP2	0.994906	1.04799	0.951169	1.53949	1.46955	1.55907	0.000176788
Psmb8	1.00045	1.00235	1.00119	2.02089	2.76009	2.7347	0.00342699					B2M	1.03551	1.04071	1.07783	1.94199	1.71483	1.75923	0.000439642
Psmb10	1.08021	1.02573	0.997314	1.7742	1.83548	1.96935	0.000190552					PSMB8	1.03838	1.01983	1.12168	1.9541	1.46239	1.3981	0.0378482
												PSMB9	1.01871	1.0157	1.0157	1.75271	1.51035	1.66086	0.000903648
Fig. 5g									Fig. 5i		Fig. 5j
	PC9 DMSO			PC9 DUBs-IN-2			p vaule									Fig. 5k
HLA-A	1.01827	1.0122	0.819136	2.20711	3.01816	1.82103	0.0175546										CT26 sgControl with DMSO			CT26 sgUsp8 with DMSO			CT26 sgControl with IKK16			CT26 sgUsp8 with IKK16
HLA-B	1.02537	1.0278	1.01908	3.45742	2.58345	2.35434	0.00617306									H2-K1	1.08595	0.937942	0.940276	1.30822	1.81228	1.37722	0.949891	0.915804	0.837465	0.704692	0.884275	0.736842
HLA-C	1.09425	1.08122	1.00258	1.5277	1.52397	1.50425	9.99257e-05									H2-D1	0.994664	0.956673	0.9392	1.58303	1.22041	1.39014	0.5887	0.628173	0.597129	0.650743	0.591817	0.60831
HLA-H	1.02217	1.02334	1.03103	1.1578	0.904563	0.904563	0.687589									B2M	0.976162	0.983876	1.04121	2.11321	1.79408	1.68405	1.00301	1.03283	1.03493	1.16751	1.04116	1.0654
TAP1	0.946442	0.94212	0.943239	3.01261	2.9286	2.49684	0.000305602									TAPBP	0.992528	0.988991	1.01874	2.67998	2.18105	1.95607	0.818621	0.966416	0.964702	0.931298	0.923732	0.983221
TAP2	1.05286	0.958627	0.942055	3.56918	3.56012	3.64777	4.99928e-07									PSMB8	0.975351	0.978049	1.1526	3.49811	3.38312	3.24231	0.563715	0.545005	0.630241	0.929174	0.91509	0.901185
ERAP1	1.02021	1.09109	0.933838	2.31185	2.30129	2.63159	0.000284639									PSMB10	1.09849	0.999086	0.941707	2.19638	1.94654	1.93423	0.716219	0.667716	0.690917	1.06614	1.09611	1.04702
ERAP2	1.056	1.05338	0.999427	1.37531	1.64786	1.43716	0.00596753									PD-L1	0.734281	1.05046	1.24419	1.53653	1.25122	0.750832	0.793256	0.779374	0.922803	0.733943	0.730395	1.18617
B2M	1.05377	1.03656	1.04723	1.62146	1.58654	1.32119	0.0081258													p vaule			p vaule			p vaule
PSMB8	1.00582	1.00708	0.89627	1.36936	1.35888	1.26975	0.00169868											H2-K1	CT26 sgControl with DMSO vs CT26 sgUsp8 with DMSO	0.0364201		CT26 sgControl with DMSO vs CT26 sgControl with IKK16	0.215563		CT26 sgUsp8 with DMSO vs CT26 sgUsp8 with IKK16	0.0123465
PSMB9	0.99431	0.991128	1.01472	1.77894	1.69361	1.65542	4.48256e-05											H2-D1	CT26 sgControl with DMSO vs CT26 sgUsp8 with DMSO	0.014893		CT26 sgControl with DMSO vs CT26 sgControl with IKK16	6.01612e-05		CT26 sgUsp8 with DMSO vs CT26 sgUsp8 with IKK16	0.00182266
																		B2M	CT26 sgControl with DMSO vs CT26 sgUsp8 with DMSO	0.00269258		CT26 sgControl with DMSO vs CT26 sgControl with IKK16	0.369992		CT26 sgUsp8 with DMSO vs CT26 sgUsp8 with IKK16	0.00454238
																		TAPBP	CT26 sgControl with DMSO vs CT26 sgUsp8 with DMSO	0.00402278		CT26 sgControl with DMSO vs CT26 sgControl with IKK16	0.16936		CT26 sgUsp8 with DMSO vs CT26 sgUsp8 with IKK16	0.00348969
																		PSMB8	CT26 sgControl with DMSO vs CT26 sgUsp8 with DMSO	1.57369e-05		CT26 sgControl with DMSO vs CT26 sgControl with IKK16	0.00206736		CT26 sgUsp8 with DMSO vs CT26 sgUsp8 with IKK16	4.99695e-06
																		PSMB10	CT26 sgControl with DMSO vs CT26 sgUsp8 with DMSO	0.000474019		CT26 sgControl with DMSO vs CT26 sgControl with IKK16	0.00256426		CT26 sgUsp8 with DMSO vs CT26 sgUsp8 with IKK16	0.000382768
																		PD-L1	CT26 sgControl with DMSO vs CT26 sgUsp8 with DMSO	0.568183		CT26 sgControl with DMSO vs CT26 sgControl with IKK16	0.316478		CT26 sgUsp8 with DMSO vs CT26 sgUsp8 with IKK16	0.342339
Fig. 5l				Fig. 5n					Fig. 5o
				Membrane H2Kd/H2Dd						CT26 sgControl &shGFP			CT26 sgUsp8 & shGFP			CT26 sgUsp8 & shp65 #1			CT26 sgUsp8 & shp65 #2
				CT26 sgControl &shGFP	CT26 sgUsp8 & shGFP	CT26 sgUsp8 & shp65			H2-K1	0.772615	0.901185	1.05062	3.13021	2.25094	2.76211	1.27482	1.26843	1.5276	1.06174	1.30461	1.06079
				146655	220900	99292			H2-D1	0.917456	0.968653	1.11391	1.97485	1.60933	1.68609	0.976777	0.978493	0.976398	0.858292	0.981485	1.21342
				137608	230425	95575			B2m	0.982994	0.983272	0.995681	1.6903	1.34229	1.36762	0.688784	0.7044	0.687588	0.73252	0.769139	0.809345
				139056	249206	96636			Pd-l1	1.01791	1.05116	1.0281	1.03452	1.15361	1.51444	1.16634	1.26957	1.33585	1.02285	1.2822	1.29911
						p value							p vaule			p vaule			p vaule
					CT26 sgControl &shGFP vs CT26 sgUsp8 & shGFP	0.000460179					H2-K1	CT26 sgControl &shGFP vs CT26 sgUsp8 & shGFP	0.00250089		CT26 sgUsp8 & shGFP vs CT26 sgUsp8 & shp65 #1	0.00723498		CT26 sgUsp8 & shGFP vs CT26 sgUsp8 & shp65 #2	0.00419072
					CT26 sgUsp8 & shGFP vs CT26 sgUsp8 & shp65	8.38551e-05					H2-D1	CT26 sgControl &shGFP vs CT26 sgUsp8 & shGFP	0.00385415		CT26 sgUsp8 & shGFP vs CT26 sgUsp8 & shp65 #1	0.00218583		CT26 sgUsp8 & shGFP vs CT26 sgUsp8 & shp65 #2	0.00834058
											B2m	CT26 sgControl &shGFP vs CT26 sgUsp8 & shGFP	0.0128804		CT26 sgUsp8 & shGFP vs CT26 sgUsp8 & shp65 #1	0.00232126		CT26 sgUsp8 & shGFP vs CT26 sgUsp8 & shp65 #2	0.00365772
											Pd-l1	CT26 sgControl &shGFP vs CT26 sgUsp8 & shGFP	0.235377		CT26 sgUsp8 & shGFP vs CT26 sgUsp8 & shp65 #1	0.887093		CT26 sgUsp8 & shGFP vs CT26 sgUsp8 & shp65 #2	0.856186

## Sheet: Fig. 6
	Fig. 6a										Fig. 6b
			Tumor Volume (mm³)									Control
			A1	A2	A3	A4	A5	A6	A7			A1	A2	A3	A4	A5	A6	A7			p value
	Control	Day0	0	0	0	0	0	0	0		Survival days	16	16	17	18	19	16	17		Control vs. DUBs-IN-2 & PD-L1 mAb	0.0001
		Day7	62.3748	108	76.1367	34.9673	83.1875	75.25	52.995
		Day10	221.589	350.635	171.267	311.289	308.681	395.57	225.611			PD-L1 mAb								DUBs-IN-2 vs. DUBs-IN-2 & PD-L1 mAb	0.0001
		Day13	551.168	1214.18	437.912	915.909	840.602	1363.33	429.862			B1	B2	B3	B4	B5	B6	B7
		Day16	1776.7	2639.38	1635.1	2103.55	1864.33	2665.52	1823.82		Survival days	16	16	21	23	23	23	24		PD-L1 mAb vs. DUBs-IN-2 & PD-L1 mAb	0.0004
			B1	B2	B3	B4	B5	B6	B7			DUBs-IN-2
	PD-L1 mAb	Day0	0	0	0	0	0	0	0			C1	C2	C3	C4	C5	C6	C7
		Day7	28.255	48.0569	32.2798	71.1183	32.645	51.464	62.211		Survival days	16	16	16	18	18	20	21
		Day10	432.353	293.816	132.525	181.488	99.119	67.325	176.834
		Day13	850.574	687.147	741.413	490.067	308.571	349.397	475.104			DUBs-IN-2 & PD-L1 mAb
		Day16	2521.02	1408.3	2237.9	1151.41	648.74	641.54	624.958			D1	D2	D3	D4	D5	D6	D7
											Survival days	24	25	29	30	31	31	32
			C1	C2	C3	C4	C5	C6	C7
	DUBs-IN-2	Day0	0	0	0	0	0	0	0
		Day7	54.0393	31.1248	16.384	92.5615	78.1499	96.087	74.646
		Day10	161.293	198.971	112.582	279.895	503.88	288.079	226.096
		Day13	235.378	769.379	418.849	828.357	1236.79	741.652	1090.9
		Day16	1075.97	2411.88	793.917	2250.45	2658.14	1433.65	1684.01
			D1	D2	D3	D4	D5	D6	D7
	DUBs-IN-2 & PD-L1 mAb	Day0	0	0	0	0	0	0	0
		Day7	15.6279	57.7507	40.656	96.7872	15.36	17.9685	55.296
		Day10	89.7329	130.203	132.874	222.407	67.1411	102.137	172.466
		Day13	293.277	203.46	450.427	558.439	186.624	158.994	175.366
		Day16	702.396	345.849	643.776	1101.16	555.187	580.605	489.776
			p value
		Contorl vs. DUBs-IN-2 & PD-L1 mAb	<0.0001
		PD-L1 mAb vs. DUBs-IN-2 & PD-L1 mAb	0.021
		DUBs-IN-2 vs. DUBs-IN-2 & PD-L1 mAb	<0.0001
	Fig. 6c												Fig. 6d
			Tumor Volume (mm³)											Control												p value
			A1	A2	A3	A4	A5	A6	A7	A8	A9			A1	A2	A3	A4	A5	A6	A7	A8	A9		1	Control vs. DUBs-IN-2 & PD-1 mAb	<0.0001
	Control	Day0	0	0	0	0	0	0	0	0	0		Survival days	30	22	22	26	26	22	26	26	26		2	DUBs-IN-2 vs. DUBs-IN-2 & PD-1 mAb	<0.0001
		Day7	27.436	68.694	19.652	87.6509	53.9251	60.5704	77.139	0	0													3	Control vs. DUBs-IN-2 & PD-L1 mAb	0.0001
		Day10	45.5625	97.9377	58.8245	160.312	86.6781	65.625	79.3117	0	58.8062			DUBs-IN-2										4	DUBs-IN-2 vs. DUBs-IN-2 & PD-L1 mAb	0.0004
		Day13	93.6	186	96.7	277	102	135	293	75.4	182			B1	B2	B3	B4	B5	B6	B7				5	PD-L1 mAb vs. DUBs-IN-2 & PD-L1 mAb	0.0127
		Day16	244	728	564	793	363	798	762	289	660		Survival days	28	24	28	26	32	26	24				6	PD-1 mAb vs. DUBs-IN-2 & PD-1 mAb	0.0358
		Day19	336.105	1487.59	1422.25	958.28	667.876	1465.97	1220.01	497.998	802.86
		Day22	472.191	2228.09	2256.1	1271.94	953.207	2408.13	1386.01	963.974	1282.54			PD-L1 mAb
														C1	C2	C3	C4	C5	C6
			B1	B2	B3	B4	B5	B6	B7				Survival days	34	24	28	30	40	32
		Day0	0	0	0	0	0	0	0
	DUBs-IN-2	Day7	0	0	0	0	0	0	0					PD-1 mAb
		Day10	0	0	13.5	30.8149	0	32	32					D1	D2	D3	D4	D5	D6	D7
		Day13	115	119	32	73.2	0	81	131				Survival days	60+	34	26	30	28	28	28
		Day16	574	724	78	226	0	623	634
		Day19	891.564	1068.21	339.536	462.688	115.245	737.774	1620.76					DUBs-IN-2 & PD-L1 mAb
		Day22	1104.98	1598.93	657.226	1062	313.751	1351.07	1929.42					E1	E2	E3	E4	E5	E6	E7
													Survival days	55	34	60+	60+	34	32	60+
			C1	C2	C3	C4	C5	C6
	PD-L1 mAb	Day0	0	0	0	0	0	0						DUBs-IN-2 & PD-1 mAb
		Day7	0	0	0	0	0	0						D1	D2	D3	D4	D5	D6	D7	D8
		Day10	0	0	0	58.8245	58.8245	0					Survival days	60+	60+	60+	43	34	34	40	38
		Day13	0	0	92.1	71.5	58.8	17.7
		Day16	0	236	232	266	103	137
		Day19	0	732.528	592.285	508.999	108	249.952					Fig. 6f
		Day22	152.55	1291.8	967.145	585.992	173.582	352.03						Control
														A1	A2	A3	A4	A5			p value
			D1	D2	D3	D4	D5	D6	D7				Tumor Size (μm2)	17594167	1.81045e+07	13666963	9910285	14382945		Control vs DUBs-IN-2 & PD-L1 mAb	0.000326014
	PD-1 mAb	Day0	0	0	0	0	0	0	0
		Day7	0	0	0	0	0	0	0					PD-L1 mAb
		Day10	0	0	0	55.7568	0	0	0					B1	B2	B3	B4	B5	B6
		Day13	0	71.8	62.5	112	34.4	68.9	56.7				Tumor Size (μm2)	6.90561e+06	8.31991e+06	5.21893e+06	6.33047e+06	2.991e+06	5.43602e+06	PD-L1 mAb vs DUBs-IN-2 & PD-L1 mAb	0.0348241
		Day16	102	295	380	305	160	291	205
		Day19	122.657	335.342	860.659	654.764	237.884	371.404	638.666					DUBs-IN-2
		Day22	171.5	494.438	1209.42	1236.08	1100.11	531.557	972.601					C1	C2	C3	C4	C5		DUBs-IN-2 vs DUBs-IN-2 & PD-L1 mAb	0.010857
													Tumor Size (μm2)	5.26568e+06	5.26568e+06	7.58545e+06	5.70629e+06	5.04379e+06
			E1	E2	E3	E4	E5	E6	E7
	DUBs-IN-2 & PD-L1 mAb	Day0	0	0	0	0	0	0	0					DUBs-IN-2 & PD-L1 mAb
		Day7	0	0	0	0	0	0	0					D1	D2	D3	D4
		Day10	0	0	0	0	0	0	0				Tumor Size (μm2)	3.30103e+06	2.59292e+06	2.32378e+06	4.86609e+06
		Day13	0	0	0	0	0	14	0
		Day16	0	94	0	0	0	75	0
		Day19	0	237.534	0	0	0	165.761	0				Fig. 6g
		Day22	0	373.834	0	0	107.27	273.696	0					Control
														A1	A2	A3	A4	A5			p value
			F1	F2	F3	F4	F5	F6	F7	F8			Tumor Area (%)	9.83	9.48	15.07	6.69	8.28		Control vs DUBs-IN-2 & PD-L1 mAb	0.00138078
	DUBs-IN-2 & PD-1 mAb	Day0	0	0	0	0	0	0	0	0
		Day7	0	0	0	0	0	0	0	0				PD-L1 mAb
		Day10	0	0	0	28.3116	0	0	0	0				B1	B2	B3	B4	B5	B6
		Day13	0	0	0	46.6	0	29.8	37.8	39.8			Tumor Area (%)	4.35	6.2	4.13	5.35	1.83	2.81	PD-L1 mAb vs DUBs-IN-2 & PD-L1 mAb	0.0180729
		Day16	0	0	0	84	0	70	89	63
		Day19	0	0	0	139.863	0	84.0983	153.937	102.275				DUBs-IN-2
		Day22	0	0	0	134.338	121.306	168.61	185.955	151.056				C1	C2	C3	C4	C5		DUBs-IN-2 vs DUBs-IN-2 & PD-L1 mAb	0.000487145
			p value										Tumor Area (%)	2.73	2.73	3.55	2.89	3.43
		PD-1 mAb vs. DUBs-IN-2 & PD-1 mAb	0.0001
		DUBs-IN-2 vs. DUBs-IN-2 & PD-1 mAb	<0.0001											DUBs-IN-2 & PD-L1 mAb
		Control vs. DUBs-IN-2 & PD-1 mAb	<0.0001											D1	D2	D3	D4
		PD-L1 mAb vs. DUBs-IN-2 & PD-L1 mAb	0.0319										Tumor Area (%)	1.86	1.35	1.59	1.88
		DUBs-IN-2 vs. DUBs-IN-2 & PD-L1 mAb	<0.0001
		Contorl vs. DUBs-IN-2 & PD-L1 mAb	<0.0001
	Fig. 6h												Fig. 6i
		Control												Control
		A1	A2	A3	A4	A5	A6		p value					A1	A2	A3	A4	A5			p value
	%CD8+/TIL	1.6	5.4	1.4	1	5.2	1.7	Control vs DUBs-IN-2 & PD-L1 mAb	2.48551e-05				%GzmB/CD8+	9.8	5.9	5.9	3.1	7		Control vs DUBs-IN-2 & PD-L1 mAb	0.0123056
		PD-L1 mAb												PD-L1 mAb
		B1	B2	B3	B4	B5								B1	B2	B3	B4	B5
	%CD8+/TIL	1.9	10.7	8.1	7.5	4.6		PD-L1 mAb vs DUBs-IN-2 & PD-L1 mAb	0.00759968				%GzmB/CD8+	11	16	15	36	24		PD-L1 mAb vs DUBs-IN-2 & PD-L1 mAb	0.099952
		DUBs-IN-2												DUBs-IN-2
		C1	C2	C3	C4	C5		DUBs-IN-2 vs DUBs-IN-2 & PD-L1 mAb	0.0432592					C1	C2	C3	C4	C5		DUBs-IN-2 vs DUBs-IN-2 & PD-L1 mAb	0.0374281
	%CD8+/TIL	11.5	5.2	9.1	11.9	2.5							%GzmB/CD8+	11	13	23	8	16
		DUBs-IN-2 & PD-L1 mAb												DUBs-IN-2 & PD-L1 mAb
		D1	D2	D3	D4	D5								D1	D2	D3	D4
	%CD8+/TIL	15	15	11.6	14.2	9.7							%GzmB/CD8+	25	53	74	21
	Fig. 6j	Control											Fig. 6k
		A1	A2	A3	A4	A5			p value						Tumor Volume (mm³)
	%TIM3/CD8+	25	26	24	42	23		Control vs DUBs-IN-2 & PD-L1 mAb	0.00366823						A1	A2	A3	A4	A5			p value
													CT26 sgControl & IgG	Day0	0	0	0	0	0	1	CT26 sgControl & IgG vs. CT26 sgControl & PD-L1 mAb	<0.0001
		PD-L1 mAb												Day7	153.113	49.2944	39.8787	96.1941	70.3957	2	CT26 sgControl & IgG vs. CT26 sgUsp8 & IgG	<0.0001
		B1	B2	B3	B4	B5								Day9	217.085	67.096	65.8854	106.244	134.096	3	CT26 sgControl & IgG vs. CT26 sgUsp8 & PD-L1 mAb	<0.0001
	%TIM3/CD8+	24	30	35	13	25		PD-L1 mAb vs DUBs-IN-2 & PD-L1 mAb	0.00949369					Day11	313.799	201.854	86.7835	281.056	162.96	4	CT26 sgControl & PD-L1 mAb vs. CT26 sgUsp8 & PD-L1 mAb	<0.0001
														Day13	469.672	390.169	363.775	421.035	454.366	5	CT26 sgUsp8 & IgG vs. CT26 sgUsp8 & PD-L1 mAb	<0.0001
		DUBs-IN-2												Day15	753.964	604.5	659.99	614.064	812.53
		C1	C2	C3	C4	C5		DUBs-IN-2 vs DUBs-IN-2 & PD-L1 mAb	0.0299312					Day17	847.09	856.926	675.622	979.196	1116.44
	%TIM3/CD8+	19	19	19	9.1	19								Day19	1245.84	1139.58	1232.82	1367.98	1523.91
														Day21	1574.03	1448.4	1611.19	2091.43	1984.4
		DUBs-IN-2 & PD-L1 mAb													B1	B2	B3	B4	B5
		D1	D2	D3	D4								CT26 sgUsp8 & IgG	Day0	0	0	0	0	0
	%TIM3/CD8+	7.5	12	13	7.5									Day7	26.7178	19.4481	15.8712	25.5642	40.3172
														Day9	42.1588	55.7406	52.4966	59.3764	40.3394
														Day11	81.3903	86.0227	92.875	58.1519	120.492
	Fig. 6l													Day13	289.945	216.939	195.475	164.936	219.284
		CT26 sgControl & IgG												Day15	261.837	354.56	233.74	193.704	326.125
		A1	A2	A3	A4	A5			p value					Day17	433.067	477.636	329.386	438.508	481.768
	%CD8+/TIL	3.14	3.54	4.71	4.31	3.55		CT26 sgControl & IgG vs CT26 sgUsp8 & PD-L1 mAb	1.39455e-07					Day19	653.715	541.877	476.205	600.666	518.865
														Day21	768.855	829.072	518.491	754.264	590.461
		CT26 sgUsp8 & IgG
		B1	B2	B3	B4	B5									C1	C2	C3	C4	C5
	%CD8+/TIL	8.74	4.22	3.73	7.24	7.85		CT26 sgUsp8 & IgG vs CT26 sgUsp8 & PD-L1 mAb	0.0105056				CT26 sgControl & PD-L1 mAb	Day0	0	0	0	0	0
														Day7	33.4166	33.75	35.5129	33.2524	40.6868
		CT26 sgControl & PD-L1 mAb												Day9	54.8618	36.802	83.6051	39.9159	63.6062
		C1	C2	C3	C4	C5		CT26 sgControl & PD-L1 mAb vs CT26 sgUsp8 & PD-L1 mAb	0.00377417					Day11	178.344	73.9429	127.105	131.81	208.75
	%CD8+/TIL	8.95	7.4	5.38	4.66	4.48								Day13	210.547	106.22	284.548	316.298	428.476
														Day15	264.408	177.624	303.938	341.16	377.386
		CT26 sgUsp8 & PD-L1 mAb												Day17	408.748	249.159	470.666	526.558	552.39
		D1	D2	D3	D4	D5								Day19	654.981	312.625	574.657	669.715	834.93
	%CD8+/TIL	9.73	9.48	9.88	10.4	9.27								Day21	869.666	461.709	723.551	891.251	1099.79
															D1	D2	D3	D4	D5
	Fig. 6m												CT26 sgUsp8 & PD-L1 mAb	Day0	0	0	0	0	0
		CT26 sgControl & IgG												Day7	7.25177	15.2992	10.9423	11.7597	29.8412
		A1	A2	A3	A4	A5			p value					Day9	18.9645	23.6104	22.2232	9.1035	17.92
	%GzmB/CD8+	4.37	3.65	4.18	3.5	3.22		CT26 sgControl & IgG vs CT26 sgUsp8 & PD-L1 mAb	0.000626392					Day11	34.9158	81.7889	63.8276	46.9342	52.7848
														Day13	85.1255	214.331	106.639	86.9242	60.2424
		CT26 sgUsp8 & IgG												Day15	135.299	222.097	157.166	146.572	101.073
		B1	B2	B3	B4	B5								Day17	231.702	298.496	192.116	183.672	180.846
	%GzmB/CD8+	12.9	13.7	14.1	11.1	11.5		CT26 sgUsp8 & IgG vs CT26 sgUsp8 & PD-L1 mAb	0.0296489					Day19	271.521	396.136	314.843	245.799	328.429
														Day21	331.32	435.252	374.494	271.456	363.891
		CT26 sgControl & PD-L1 mAb
		C1	C2	C3	C4	C5		CT26 sgControl & PD-L1 mAb vs CT26 sgUsp8 & PD-L1 mAb	0.00697446
	%GzmB/CD8+	7.97	6.51	6.76	14.1	8.03
		CT26 sgUsp8 & PD-L1 mAb
		D1	D2	D3	D4	D5
	%GzmB/CD8+	26.4	14.3	20.8	14.5	30.6

## Sheet: Supplementary Fig. 1
	Supplementary Fig. 1a						Supplementary Fig. 1b						Supplementary Fig. 1c
							Supplementary Fig. 1d						Supplementary Fig. 1e
	Supplementary Fig. 1f						Supplementary Fig. 1g
													Supplementary Fig. 1h
	Supplementary Fig. 1i						Supplementary Fig. 1j
	Supplementary Fig. 1k						Supplementary Fig. 1l						Supplementary Fig. 1m
	Supplementary Fig. 1n					Supplementary Fig. 1o
													Supplementary Fig. 1p
	Supplementary Fig. 1q					Supplementary Fig. 1r
		Supplementary Fig. 1s						Supplementary Fig. 1t
				CT26 Relative protien level					TRAF6 staining intensities score	PD-L1 staining intensitis score
			(h)	First time	Second time	Third time			1.2	1.1
		CT26 sgControl	0	0	0	0			0.45	0.05
			3	-0.104077	-0.164081	-0.0150133			1.2	0
			6	-0.0699309	-0.0597297	0.0964825			0.1	0.2
			9	0.17616	-0.122363	0.122223			1.2	0
			12	0.0864758	-0.133848	0.107096			0.95	0
		CT26 sgUsp8	0	0	0	0			0.6	0.05
			3	0.017022	0.102902	-0.119225			0.8	2.9
			6	-0.175976	-0.0774338	0.236558			1.86	0
			9	-0.21416	-0.277571	0.0530723			0.8	0.45
			12	-0.173847	-0.123853	-0.000102539			0.2	2.075
				p value					1.2	0.08
			CT26 sgControl 0 h vs CT26 sgUsp8 0 h	#DIV/0!					0.15	0
			CT26 sgControl 3 h vs CT26 sgUsp8 3 h	0.473241					0.8	1.50283
			CT26 sgControl 6 h vs CT26 sgUsp8 6 h	0.946618					0.8	0
			CT26 sgControl 9 h vs CT26 sgUsp8 9 h	0.166352					0.8	0.3
			CT26 sgControl 12 h vs CT26 sgUsp8 12 h	0.267263					0	1.225
									0.9	4.25
									1	0.1
									0.45	0
									0.6	0.1
									1.8	0
									1.0625	0
									1.5	0.3
									0.7	0.25
									0.8	0
									1.9	0.1
									0.8	0.3
									2.4	0
									0.9	2.775
									3	0
									0.95	5.85
									0.95	6
									0.6	0.1
									0.6	0
									0.5	0
									0.2	4.875
									0.3	0
									0.3	4.875
									0.2	2.25
									1.8	0.05
									0	2.675
									1.9	0.1
									0.8	5.35
									0.9	0
									0.5	1.6
									0.6	0
									1.9	0
									0.6	0.05
									0.05	1.2
									0.2	0
									0.8	0.1
									0	3.8
									0.6	3.3
									0.9	0.15
									0.9	0.05
									0.9	2.525
									0.6	0
									0.15	1.95
									0.15	0.125
									1.8	0
									0.4	0
									0.6	0.1
									p value	0.0448
									r	-0.2538
									n	63

## Sheet: Supplementary Fig. 2
	Supplementary Fig. 2a						Supplementary Fig. 2c							Supplementary Fig. 2d
	Supplementary Fig. 2e						Supplementary Fig. 2f							Supplementary Fig. 2g
	Supplementary Fig. 2h						Supplementary Fig. 2i							Supplementary Fig. 2j
	Supplementary Fig. 2k						Supplementary Fig. 2l							Supplementary Fig. 2m
	Supplementary Fig. 2n

## Sheet: Supplementary Fig. 3
	Supplementary Fig. 3c						Supplementary Fig. 3d						Supplementary Fig. 3e
	Supplementary Fig. 3b					Supplementary Fig. 3f					Supplementary Fig. 3g
	PCMV6	0.13315	1			A375 PD-L1 mRNA level
	KBTBD4	0.14395	1.08111			sgControl	sgTRAF6_#5	sgTRAF6_#6
	DDB1	0.08685	0.652272			0.943932	0.861297	0.962934
	ZFAND5	0.0964	0.723995			1.00358	1.07939	1.02624
	ASB3	0.31515	2.36688			1.05561	1.09131	1.11724
	MKRN1	0.1482	1.11303					p value
	FBXL4	0.1415	1.06271				sgControl vs sgTRAF6_#5	0.911618
	RNF138	0.09495	0.713106				sgControl vs sgTRAF6_#6	0.566604
	VPS41	0.1079	0.810364
	MID1	0.1592	1.19564
	KLHL20	0.19945	1.49793			Supplementary Fig. 3h
	RNF114	0.1031	0.774315
	FANCL	0.2008	1.50807
	FBXO44	0.19045	1.43034
	RAB40B	0.0795	0.597071
	BTRC	0.1128	0.847165
	BTBD1	0.2374	1.78295
	RNF7	0.19745	1.48291
	RNF219	0.13445	1.00976
	UBE3A	0.23355	1.75404
	MARCH7	0.1842	1.3834
	LNX1	0.17165	1.28915
	RAD18	0.1509	1.13331
	RNF208	0.1799	1.35111							Supplementary Fig. 3i
	BTBD10	0.17455	1.31093							PD-L1 mRNA level
	KBTBD7	0.0938	0.704469							EV	Flag-TRAF3 0.1 μg	Flag-TRAF3 0.2 μg	Flag-TRAF3 0.3 μg
	KLHL13	0.19985	1.50094							0.994484	0.946055	0.923328	0.796473
	RNF141	0.3262	2.44987							1.06641	0.981331	0.971805	1.158
	PMCV6	0.166	1.24671							1.19678	0.970623	0.871364	1.08447
	SOCS5	0.2169	1.62899										p value
	FBXL3	0.1215	0.912505									EV vs Flag-TRAF3 0.1 μg	0.116885
	RNF6	0.0952	0.714983									EV vs Flag-TRAF3 0.2 μg	0.0679562
	FBXL15	0.27635	2.07548									EV vs Flag-TRAF3 0.3 μg	0.591548
	ZFAND6	0.17405	1.30717			Supplementary Fig. 3k				Supplementary Fig. 3l
	XIAP	0.2857	2.1457
	RBCK1	0.0782	0.587308
	ZFAND3	0.0987	0.741269
	SOCS2	0.0569	0.427338
	RCBTB2	0.1267	0.951558
	SPSB1	0.4722	3.54638
	RNF125	0.26345	1.9786
	BIRC3	0.1534	1.15208
	KLHL21	0.35215	2.64476
	KLHL25	0.34365	2.58092
	RNF41	0.2026	1.52159
	CPSF1	0.38385	2.88284
	PPIL2	0.08585	0.644762
	KLHL1	0.22415	1.68344
	FBXL7	0.15825	1.18851
	LNX2	0.1871	1.40518
	FBXO15	0.18145	1.36275
	MSL2	0.13915	1.04506
	FBXO32	0.13465	1.01127
	FBXO8	0.1325	0.995118
	RAB40A	0.1707	1.28201
	TRIM68	0.0985	0.739767
	SOCS6	0.13445	1.00976
	TRAF2	0.18725	1.40631
	TRAF3	0.06075	0.456252
	TRAF4	0.1421	1.06722
	TRAF6	0.82675	6.20916
	KLHL12	0.11715	0.879835
	WWP2	0.0832	0.624859							Supplementary Fig. 3n
	RCHY1	0.1469	1.10327
	RAB40C	0.1561	1.17236			Supplementary Fig. 3m
	FBXW5	0.17865	1.34172
										Supplementary Fig. 3p
						Supplementary Fig. 3o

## Sheet: Supplementary Fig. 4
	Supplementary Fig. 4e

[truncated: 3 more sheets: Supplementary Fig. 5, Supplementary Fig. 6, Supplementary Fig. 7]
